# Supplementary material for: Clinical Considerations for Patients Experiencing Acute Kidney Injury Following Percutaneous Nephrolithotomy
Source: Biomedicines. 2023 Jun 14;11(6):1712. doi: 10.3390/biomedicines11061712 (PMC10296554; doi:10.3390/biomedicines11061712)
Supplement: Supplementary file 1 [file biomedicines-11-01712-s001.zip]

Archive with 1 entries (1 files):
- biomedicines-2421865-supplementary.pdf
